# Supplementary material for: Benzofuran-Annulated Naphthalimides Trigger Replication Stress, DNA Damage, and p53-Dependent Cell Cycle Arrest
Source: Pharmaceutics. 2026 Jun 20;18(6):754. doi: 10.3390/pharmaceutics18060754 (PMC13306732; doi:10.3390/pharmaceutics18060754)
Supplement: Supplementary file 1 [file pharmaceutics-18-00754-s001.zip]

Archive with 1 entries (1 files):
- pharmaceutics-4348453-supplementary.pdf
